# Supplementary material for: Bionic Upper Limb Reconstruction: A Valuable Alternative in Global Brachial Plexus Avulsion Injuries—A Case Series
Source: J Clin Med. 2019 Dec 20;9(1):23. doi: 10.3390/jcm9010023 (PMC7019829; doi:10.3390/jcm9010023)
Supplement: Supplementary file 1 [file jcm-09-00023-s001.zip]

Archive with 1 entries (1 files):
- jcm-655108-supplementary.mp4
